# Supplementary material for: Barriers and facilitators to dental care access among asylum seekers and refugees in highly developed countries: a systematic review
Source: BMC Oral Health. 2020 Nov 25;20:337. doi: 10.1186/s12903-020-01321-1 (PMC7687682; doi:10.1186/s12903-020-01321-1)
Supplement: Supplementary file 1 — Additional file 1. Countries of very high HDI. List of eligible countries. [file 12903_2020_1321_MOESM1_ESM.xlsx]

## Sheet: Sheet1
Additional File 1.	Countries of very high HDI
HDI Rank	Country
1	Norway
2	Switzerland
3	Australia
4	Ireland
5	Germany
6	Iceland
7	Hong Kong, China (SAR)
7	Sweden
9	Singapore
10	Netherlands
11	Denmark
12	Canada
13	United States
14	United Kingdom
15	Finland
16	New Zealand
17	Belgium
17	Liechtenstein
19	Japan
20	Austria
21	Luxembourg
22	Israel
22	Korea (Republic of)
24	France
25	Slovenia
26	Spain
27	Czechia
28	Italy
29	Malta
30	Estonia
31	Greece
32	Cyprus
33	Poland
34	United Arab Emirates
35	Andorra
35	Lithuania
37	Qatar
38	Slovakia
39	Brunei Darussalam
39	Saudi Arabia
41	Latvia
41	Portugal
43	Bahrain
44	Chile
45	Hungary
46	Croatia
47	Argentina
48	Oman
49	Russian Federation
50	Montenegro
51	Bulgaria
52	Romania
53	Belarus
54	Bahamas
55	Uruguay
56	Kuwait
57	Malaysia
58	Barbados
58	Kazakhstan
