# Supplementary material for: Barriers and facilitators to dental care access among asylum seekers and refugees in highly developed countries: a systematic review
Source: BMC Oral Health. 2020 Nov 25;20:337. doi: 10.1186/s12903-020-01321-1 (PMC7687682; doi:10.1186/s12903-020-01321-1)
Supplement: Supplementary file 3 — Additional file 3. Table of characteristics. Characteristics of studies included in the systematic review. [file 12903_2020_1321_MOESM3_ESM.xlsx]

## Sheet: Sheet1
Additional File 3.	Table of Characteristics
Author’s surname	Country, city	Setting (e.g hospital)	Type of displacement (e,g, asylum seekers, refugees, both, persons of humanitarian protection).	Sampling	Data collection methods	Analysis method(s)	Participant characteristics	Duration in host country	Barriers	Enablers
PEER-REVIEWED LITERATURE
Kang et al., 2019	UK, Great Manchester	Community organisations	Asylum seekers, refused asylum seekers and refugees	Criterion based sampling through community organisations	Qualitative - semi-structured interviews	Thematic analysis Penchansky and Thomas’s modified theoretical framework of access	18 participants, seven males and 11 females aged 18–47 years. Six were refugees, five of whom arrived through family reunion; eight were asylum seekers, and four were refused asylum seekers. Participants had resided in the UK for between 4 months and 5 years. Pakistan (four), Sudan (four), Syria (four), Iran (two), Libya (one), Eritrea (one), Ivory Coast (one), and Guinea (one).	4 months to five years	Language and interpretation, Affordability - payment, unexpected charges, HC2 application, Understanding and awareness - confusion between dental/emergency/general practice, Dentist availability
Keboa et al., 2019	Canada, Montreal	Mobile dental clinics	Asylum seekers and refugees	Purposeful sampling	Qualtiative - focused ethnography that combined narrative interviews and participant observations	Inductive and deductive, deductive codes drew upon the Grembowski and colleagues’ model (Grembowski et al. 1989), and MINI (Groleau et al. 2006) and inductive codes were emergent from the text	25 (13 refugees and 12 asylum seekers) from 10 countries. Aged 18 years and above, must have used or desired to use dental services in Canada. The purposeful sample varied in age, gender, and country of origin. Individual in-depth interviews were conducted in English, French, or Spanish.	1 month-5 years	Cost/affordability, waiting times, Policy - perceived promotion of tooth extraction, treated less favourably than permanent residents, Communication - misunderstanding, misinterpretation, humiliation, lack of interprofessional working, cultural perceptions of time, Personal - chaotic lives, mental state, Transport, Weather	Interpretor, Affordability - free/lower fees, negotiaing flexible payment plans, Clinic location - located in shopping malls, walking distance, public transport routes, mobiler services and community clinics, Networks for information, Treatment - dignity, kindness, compassion, friendly, Provision of oral health advice, Policy - equal provision, Research and development
Nicol et al., 2014	Australia, Western Australia		Resettled refugee families and community refugee nurse interviews	Purposeful sampling	Community based participatory qualitative methodology, focus groups supplemented by individual interviews	Iterative, inductive thematic analysis	44 participants: eight focus groups (nine countries of origin) and five interviews. 39 refugees. The inclusion criteria were parents, grandparents, or guardians of humanitarian entrant or asylum seeker children aged less than five years from new and emerging refugee communities. Conducted in participants own language and then transcribed.	Median time four years	Long waiting lists, Delayed treatment, cancelled appointments, affordability, lack of interpreters, staff workload	Interpretor - assistance with paper work, Communication - simple, basic language, limited medical terminology, use of pictures, Cultural understanding, affordability - subsidised/free fees, help with public transport and clinic location, kindness and friendly approach inncluding reception, clear appointment times
O'Donell et al., 2007	UK, Glasgow		Asylum seekers	Initially purposive through community based groups, but due to vulnerability of population, the sample was, in essence, of convenience	Qualitative - focus groups and interviews	Framework method	52, 16 interviews, 36 participated in one of six focus groups. Wide range of countries, aged 20 – 57; 31 were female, 21 male and most had been in the UK for at least 3 years	4 months to 5 years, most had been in the UK for three years	Lack of information, accessibility - finding dentist who treated asylum seekers, lack of interpretors
Redwood et al., 2008	Canada, Hamilton, Ontario	Refugee homes	Women refugees and sponsors	Purposeful sampling	Quantitative and qualtiative, survey and focus group	Descriptive statistics and thematic analysis	85 refugee women, 14 sponsors		Accesibility, public transport, cultural practices - husband making decisions, affordability
Riggs et al., 2016	Australia, Melbourne		Refugee, asylum seekrs, dental staff and midwives	Purposeful and snowball sampling	Collaborative participatory approach - focus groups	Thematic	27 refugees and asylum seekers, 19 dental staff and 10 midwives. Afghan women identified as Hazara and all spoke Dari, had lived in Australia for an average of 7 years (range 2– 13 years) and had a total of 47 children between them. All Sri Lankan participants identified as Tamil and were seeking asylum in Australia. They had been in Australia for an average of 1 year (range 6 mths-4 ys, though 7…	6 months - 13 years	Health beliefs, fear of dental treatment, mixed messages from healthcare providers, affordability, long waiting times, confidence in speaking english, correct contact details, knowing where the clinic was, transport, communication (letters), lack of awareness	Having a healthcare professional support person to make phonecalls, signposting between services, staff training, translated written information
Spike et al., 2011	Australia, New South Wales		Community-based asylum seekers who attended the Asylum Seekers Centre of New South Wales, and health care practitioners and staff from the Asylum Seekers Centre and the NSW Refugee Health Service.	Purposive sampling	Qualitative semi-structured interviews	Combination of inductive and deductive analysis.	17, 12 asylum seekers, three nurses, one general practitioner and one manager.		Affordability, ineligibility for healthcare cards
GREY LITERATURE
Campion et al., 2010	UK, Hull		Asylum seekers and refugees		Qualtiative - semi structured interviews and focus groups	Thematic	Two were women’s groups, one a mainly male Kurdish group, and one a mixed African group.		Lack of information and awareness	Housing provider involvement
Ineza , 2018	US, Maine		26 doctors, nurses, non-profit leaders and community stakeholders		Qualitative - semi structured interviews		26 doctors, nurses, non-profit leaders and community stakeholders. Additionally,over half of these key informants self-identified as immigrants themselves and therefore had relevant personal experience informing their professional outlook.		Affordability	Subsidised fees
