# Supplementary material for: Barriers and facilitators to dental care access among asylum seekers and refugees in highly developed countries: a systematic review
Source: BMC Oral Health. 2020 Nov 25;20:337. doi: 10.1186/s12903-020-01321-1 (PMC7687682; doi:10.1186/s12903-020-01321-1)
Supplement: Supplementary file 4 — Additional file 4. Critical appraisal results. Results of the critical appraisal of the included studies. [file 12903_2020_1321_MOESM4_ESM.xlsx]

## Sheet: Sheet1
Additional File 4.	Critical appraisal results
CASP elements	Campion et al., 2010	Ineza, 2018	Kang et al., 2019	Keboa et al., 2019	Nicol et al., 2014	O'Donell et al., 2007	Redwood et al., 2008	Riggs et al.,2016	Spike et al., 2011
Was there a clear statement of the aims of the research?	Y	Y	Y	Y	Y	Y	Y	Y	Y
Is a qualitative methodology appropriate?	Y	Y	Y	Y	Y	Y	Y	Y	Y
Was the research design appropriate to address the aims of the research?	U	U	Y	Y	Y	Y	Y	Y	Y
Was the recruitment strategy appropriate to the aims of the research?	Y	Y	Y	Y	Y	Y	U	Y	Y
Were the data collected in a way that addressed the research issue?	U	Y	Y	Y	Y	Y	U	Y	U
Has the relationship between researcher and participants been adequately considered?	N	N	N	N	Y	N	N	N	N
Have ethical issues been taken into consideration?	U	U	Y	Y	Y	Y	Y	Y	Y
Was the data analysis sufficiently rigorous?	N	N	Y	Y	Y	Y	Y	U	U
Is there a clear statement of findings?	Y	Y	Y	Y	Y	Y	Y	Y	Y
